# Supplementary material for: Changes in the pH value of the human brain in Alzheimer’s disease pathology correlated with CD68-positive microglia: a community-based autopsy study in Beijing, China
Source: Mol Brain. 2025 Feb 10;18:10. doi: 10.1186/s13041-025-01180-3 (PMC11808972; doi:10.1186/s13041-025-01180-3)
Supplement: Supplementary file 1 — Supplementary Material 1: Table S1 [file 13041_2025_1180_MOESM1_ESM.xlsx]

## Sheet: Raw data
Supplementary Table 01. Raw data of brain autopsy and neuropathologic assessments
NO	Gender	Age	pH	AD	LBDa	LATEb	PART	Control
1	M	87	5.87	NO	NO	NO	NO	YES
2	M	58	6.17	NO	NO	MISS	NO
3	M	67	5.71	NO	NO	NO	YES
4	M	95	6.44	NO	YES	YES	YES
5	M	89	5.57	YES	NO	YES	NO
6	F	59	5.93	NO	MISS	MISS	NO
7	M	61	5.77	NO	NO	NO	NO	YES
8	M	88	5.85	YES	NO	MISS	NO
9	M	89	5.77	NO	NO	MISS	YES
10	M	86	5.61	YES	MISS	NO	NO
11	M	22	5.94	NO	NO	NO	NO	YES
12	M	81	5.97	NO	NO	NO	NO	YES
13	M	96	5.66	NO	NO	MISS	YES
14	M	47	6.04	NO	NO	NO	NO	YES
15	F	85	5.54	YES	NO	YES	NO
16	F	56	5.82	NO	MISS	NO	YES
17	M	73	5.92	YES	YES	YES	NO
18	F	95	5.65	YES	NO	YES	NO
19	M	95	6.22	NO	YES	YES	NO
20	F	81	5.93	YES	MISS	YES	NO
21	F	85	6.08	YES	NO	MISS	NO
22	F	80	5.88	NO	NO	YES	YES
23	M	85	6.19	NO	YES	NO	NO
24	M	79	6.11	YES	NO	YES	NO
25	F	46	6.2	NO	NO	NO	NO	YES
26	M	80	5.81	NO	NO	YES	YES
27	M	22	6.28	NO	NO	NO	NO	YES
28	M	84	5.95	YES	MISS	MISS	NO
29	M	90	5.88	YES	YES	YES	NO
30	F	44	5.79	NO	NO	NO	NO	YES
31	M	58	6.1	NO	NO	YES	NO
32	M	69	5.97	NO	NO	YES	YES
33	M	94	5.65	NO	YES	YES	NO
34	M	80	5.99	YES	NO	YES	NO
35	M	90	5.6	NO	NO	YES	YES
36	F	62	6.02	NO	MISS	NO	NO
37	M	80	5.81	NO	NO	YES	YES
38	F	54	5.68	NO	NO	NO	NO	YES
39	F	86	6.22	YES	NO	NO	NO
40	F	80	5.82	YES	NO	YES	NO
41	F	86	5.82	YES	NO	YES	NO
42	F	80	6.09	NO	NO	YES	YES
43	F	100	6.17	YES	NO	YES	NO
44	F	61	6.22	NO	NO	NO	YES
45	M	93	5.98	NO	YES	NO	NO
46	M	73	5.77	NO	NO	YES	NO
47	M	78	6.39	NO	NO	NO	NO	YES
48	M	79	6.04	NO	NO	YES	YES
49	F	62	6.05	NO	NO	NO	YES
50	M	87	5.37	YES	YES	YES	NO
51	F	87	6.49	YES	NO	YES	NO
52	M	66	5.72	NO	NO	YES	YES
53	F	79	6.38	NO	NO	NO	NO	YES
54	M	65	5.96	NO	NO	YES	YES
55	F	79	5.76	YES	NO	YES	NO
56	M	90	5.79	NO	NO	YES	NO
57	M	72	5.88	YES	YES	YES	NO
58	F	81	5.3	YES	NO	YES	NO
59	F	67	6.58	NO	NO	NO	NO	YES
60	F	83	5.9	YES	NO	MISS	NO
61	M	58	6.68	NO	YES	YES	YES
62	F	81	6.38	NO	NO	YES	NO
63	M	60	6.45	NO	NO	NO	NO	YES
64	F	91	5.35	YES	NO	YES	NO
65	M	77	6.41	YES	YES	YES	NO
66	M	77	5.99	NO	YES	YES	NO
67	M	42	5.92	NO	NO	NO	NO	YES
68	M	70	5.65	NO	YES	YES	YES
69	M	83	6.09	YES	YES	YES	NO
70	M	54	6.09	NO	NO	YES	YES
71	M	91	5.98	YES	NO	YES	NO
72	F	75	6.03	NO	NO	YES	YES
73	M	81	6.15	NO	NO	YES	YES
74	F	100	6.4	YES	YES	YES	NO
75	F	48	5.62	NO	NO	NO	NO	YES
76	M	90	6.54	NO	YES	YES	NO
77	M	53	6.01	NO	YES	NO	YES
78	M	82	5.61	NO	NO	YES	YES
79	M	83	6.17	NO	NO	YES	YES
80	M	86	6.25	NO	YES	YES	NO
81	F	86	5.81	NO	NO	YES	YES
82	F	96	6.3	NO	YES	YES	YES
83	F	86	5.65	YES	YES	YES	NO
84	M	75	5.63	NO	NO	YES	NO
85	F	84	5.9	YES	NO	YES	NO
86	F	86	5.65	YES	NO	YES	NO
87	M	62	6.92	NO	NO	NO	NO	YES
88	F	64	6.94	NO	NO	NO	NO	YES
89	M	64	6.22	NO	MISS	YES	YES
90	M	86	6.12	NO	YES	YES	NO
91	F	89	5.85	NO	NO	YES	YES
92	M	86	6.17	NO	NO	YES	NO
93	M	86	6.58	NO	NO	YES	YES
94	M	95	6.52	NO	YES	YES	YES
95	M	86	6.9	NO	NO	YES	YES
96	M	102	5.96	YES	YES	YES	NO
97	M	71	6.01	NO	NO	YES	YES
98	F	91	5.6	YES	YES	YES	NO
99	F	74	6.31	NO	NO	YES	YES
100	F	96	5.8	NO	NO	YES	NO
101	M	72	5.99	NO	YES	YES	YES
102	M	91	5.57	YES	NO	YES	NO
103	M	74	6.19	NO	NO	YES	NO
104	F	94	5.73	NO	YES	YES	YES
105	M	91	6.42	NO	NO	YES	YES
106	M	91	6.25	YES	YES	YES	NO
107	M	86	5.96	NO	NO	YES	NO
108	M	87	6.65	NO	NO	YES	YES
109	M	70	6.3	NO	NO	YES	NO
110	F	81	5.66	YES	YES	YES	NO
111	F	88	5.7	NO	NO	YES	YES
112	F	90	5.49	YES	NO	YES	NO
113	M	87	6.32	NO	NO	YES	YES
114	M	48	5.83	NO	NO	NO	NO	YES
115	M	74	6.29	NO	NO	YES	NO
116	M	90	6.11	YES	NO	YES	NO
117	F	35	7.09	NO	NO	NO	NO	YES
118	F	87	5.79	NO	YES	YES	NO
119	F	81	6.09	NO	NO	YES	NO
120	M	81	6.23	YES	NO	YES	NO
121	F	85	5.6	NO	NO	YES	YES
122	M	70	5.66	NO	NO	YES	NO
123	M	86	5.72	NO	NO	YES	YES
124	M	93	5.49	YES	YES	YES	NO
125	F	98	6.01	NO	NO	YES	NO
126	M	81	6.1	NO	NO	YES	NO
127	F	82	6.25	YES	NO	YES	NO
128	F	60	5.97	NO	NO	NO	NO	YES
129	M	62	5.88	NO	NO	NO	NO	YES
130	M	80	6.43	NO	NO	YES	NO
131	F	85	6.55	NO	NO	NO	YES
132	M	94	5.93	YES	YES	YES	NO
133	M	71	6.22	NO	NO	YES	YES
134	F	89	6.1	YES	YES	YES	NO
135	F	83	6.16	YES	NO	MISS	NO
136	M	78	6.47	NO	NO	YES	YES
137	F	94	6.36	NO	NO	YES	NO
138	F	89	6.39	YES	YES	YES	NO
139	F	89	6.07	NO	YES	YES	YES
140	F	81	6.22	YES	NO	YES	NO
141	M	70	6.2	NO	NO	YES	YES
142	F	87	6.08	NO	YES	YES	YES
143	M	87	5.71	YES	NO	YES	NO
144	M	72	6.33	NO	NO	NO	YES
145	M	78	5.95	YES	NO	YES	NO
146	F	66	5.61	NO	NO	NO	NO	YES
147	F	95	6.06	NO	NO	YES	YES
148	F	88	6.38	YES	NO	YES	NO
149	M	92	5.85	NO	YES	MISS	NO
150	F	89	5.53	YES	NO	YES	NO
151	F	58	5.67	NO	NO	NO	NO	YES
152	M	81	6.19	YES	NO	YES	NO
153	M	77	5.91	YES	NO	YES	NO
154	M	79	5.53	YES	NO	YES	NO
155	F	86	5.67	NO	NO	YES	YES
156	F	88	5.81	YES	NO	YES	NO
157	F	86	5.78	YES	NO	YES	NO
158	M	92	6.07	NO	NO	YES	YES
159	F	88	6.22	NO	YES	YES	YES
160	F	71	5.7	YES	NO	YES	NO
161	F	66	5.67	NO	MISS	YES	NO
162	F	87	5.68	NO	NO	YES	YES
163	M	86	6.05	YES	NO	YES	NO
164	M	89	5.81	YES	YES	YES	NO
165	M	57	5.92	NO	NO	YES	YES
166	M	97	5.58	YES	NO	YES	NO
167	M	65	5.82	NO	YES	NO	YES
168	M	74	5.98	NO	NO	YES	YES
169	M	85	5.8	NO	NO	YES	YES
170	M	98	5.95	YES	YES	YES	NO
171	F	75	5.65	YES	NO	YES	NO
172	F	95	6.1	NO	YES	YES	NO
173	F	70	6.01	YES	NO	YES	NO
174	M	69	6.29	NO	NO	YES	YES
175	M	94	5.77	YES	NO	YES	NO
176	F	93	5.87	YES	YES	YES	NO
177	M	88	6.04	YES	NO	YES	NO
178	M	80	6.36	YES	NO	YES	NO
179	F	86	6.07	YES	NO	YES	NO
180	M	70	5.76	NO	NO	NO	YES
181	M	60	5.82	NO	NO	NO	NO	YES
182	M	54	6.59	NO	NO	NO	NO	YES
183	M	87	5.85	NO	YES	YES	YES
184	M	93	6.06	NO	NO	YES	YES
185	M	95	6.2	NO	NO	YES	YES
186	M	57	6.07	NO	NO	NO	NO	YES
187	F	80	5.6	NO	NO	YES	YES
188	M	84	6.51	NO	NO	YES	YES
189	M	89	6.44	NO	NO	YES	YES
190	M	61	6.26	NO	NO	YES	YES
191	F	82	5.37	YES	NO	YES	NO
192	M	89	5.96	NO	NO	YES	YES
193	M	87	5.91	YES	NO	YES	NO
194	M	82	6.04	NO	NO	YES	NO
195	F	85	6.4	YES	NO	YES	NO
196	F	87	5.97	YES	NO	YES	NO
197	F	72	6.35	NO	NO	NO	NO	YES
198	M	57	5.97	NO	NO	YES	YES
199	M	76	6.17	NO	NO	NO	NO	YES
200	M	79	5.76	NO	NO	YES	NO
201	F	44	6.2	NO	NO	NO	NO	YES
202	M	90	5.8	YES	YES	YES	NO
203	F	85	5.57	YES	YES	YES	NO
204	M	67	6.25	NO	NO	NO	YES
205	F	87	6.13	NO	NO	YES	YES
206	M	90	5.5	YES	NO	YES	NO
207	M	79	5.9	NO	NO	YES	YES
208	M	85	6.1	YES	YES	YES	NO
209	M	73	6.11	NO	NO	YES	NO
210	M	94	5.9	YES	YES	YES	NO
211	M	78	6.3	NO	NO	NO	NO	YES
212	F	93	5.72	NO	NO	YES	NO
213	F	77	5.9	YES	YES	YES	NO
214	M	71	6	YES	YES	YES	NO
215	M	78	5.63	NO	NO	YES	NO
216	F	85	5.79	YES	NO	YES	NO
217	M	85	6.1	YES	NO	YES	NO
218	M	66	6.02	NO	NO	YES	YES
219	M	91	5.89	YES	YES	YES	NO
220	M	88	5.9	NO	NO	YES	YES
221	F	88	5.8	YES	NO	YES	NO
222	F	80	5.9	YES	MISS	YES	NO
223	M	63	6.13	NO	NO	NO	NO	YES
224	M	87	5.96	YES	NO	YES	NO
225	F	80	5.75	YES	NO	YES	NO
226	F	99	5.8	YES	NO	YES	NO
227	F	76	5.84	YES	YES	YES	NO
228	F	87	6.1	YES	NO	YES	NO
229	F	76	5.67	NO	YES	YES	YES
230	M	73	5.77	NO	NO	YES	NO
231	F	90	5.7	YES	YES	YES	NO
232	F	71	5.75	YES	NO	YES	NO
233	M	86	5.9	NO	YES	YES	YES
234	M	87	5.6	NO	YES	YES	YES
235	M	79	6.11	NO	NO	YES	YES
236	M	89	5.79	YES	NO	YES	NO
237	F	92	5.7	YES	NO	YES	NO
238	M	89	6.1	YES	YES	YES	NO
239	F	90	6.44	NO	YES	YES	NO
240	M	59	5.93	NO	NO	YES	YES
241	M	85	5.83	YES	YES	YES	NO
242	M	89	5.8	YES	YES	MISS	NO
243	F	71	5.94	NO	NO	YES	YES
244	F	95	5.8	YES	NO	YES	NO
245	M	81	5.94	YES	NO	YES	NO
246	M	86	5.75	YES	YES	YES	NO
247	M	80	5.93	NO	NO	YES	YES
248	F	92	5.98	NO	NO	YES	NO
249	F	91	6.33	NO	NO	YES	YES
250	M	88	5.98	NO	NO	YES	NO
251	M	63	6.08	NO	YES	NO	YES
252	M	96	6.02	NO	YES	YES	NO
253	F	63	6.1	YES	NO	YES	NO
254	F	93	5.84	NO	NO	YES	YES
255	M	94	5.82	YES	YES	YES	NO
256	M	93	6.09	NO	YES	YES	YES
257	M	89	5.72	NO	YES	YES	YES
258	F	87	6.2	YES	NO	YES	NO
259	M	67	5.77	NO	YES	YES	YES
260	M	44	5.94	NO	NO	NO	YES
261	M	73	5.84	NO	NO	YES	YES
262	M	92	5.79	NO	NO	YES	YES
263	F	102	6.05	YES	YES	YES	NO
264	M	86	5.96	YES	NO	YES	NO
265	M	81	5.84	YES	YES	YES	NO
266	F	83	5.73	NO	YES	YES	NO
267	M	93	5.93	NO	YES	YES	YES
268	M	58	5.92	NO	MISS	NO	NO
269	M	41	5.92	NO	NO	NO	NO	YES
270	F	82	5.71	YES	NO	YES	NO
271	M	93	6.07	NO	NO	YES	NO
272	M	88	5.97	YES	NO	YES	NO
273	M	85	5.97	YES	YES	YES	NO
274	M	64	6.1	NO	NO	YES	YES
275	M	87	5.56	YES	NO	YES	NO
276	M	83	5.51	YES	YES	YES	NO
277	M	91	5.99	YES	NO	YES	NO
278	M	85	5.61	NO	NO	YES	YES
279	F	89	5.92	YES	NO	YES	NO
280	F	78	5.7	NO	NO	YES	NO
281	M	82	5.62	YES	YES	YES	NO
282	F	88	6.03	YES	NO	YES	NO
283	M	95	5.88	YES	NO	YES	NO
284	F	86	5.55	YES	NO	YES	NO
285	M	50	5.76	NO	NO	YES	NO
286	M	93	5.54	YES	NO	YES	NO
287	F	92	6.05	YES	NO	YES	NO
288	F	58	6.05	NO	NO	NO	NO	YES
289	F	89	5.71	NO	NO	YES	YES
290	M	96	5.8	YES	NO	MISS	NO
291	F	86	5.8	NO	YES	YES	NO
292	F	88	5.73	YES	YES	YES	NO
293	F	78	6.05	NO	NO	YES	YES
294	M	102	5.91	YES	YES	YES	NO
295	M	69	5.94	NO	NO	YES	YES
296	M	88	6.2	YES	NO	YES	NO
297	F	23	6.18	NO	MISS	NO	NO
298	F	95	5.56	YES	NO	YES	NO
299	M	83	6.18	YES	NO	YES	NO
300	M	89	5.84	YES	NO	YES	NO
301	F	73	6.06	YES	NO	YES	NO
302	M	81	5.94	YES	NO	YES	NO
303	F	84	5.75	YES	YES	YES	NO
304	M	88	5.98	NO	YES	YES	YES
305	F	74	5.85	YES	NO	YES	NO
306	F	85	6.05	NO	YES	YES	NO
307	F	84	5.75	YES	NO	YES	NO
308	F	67	5.92	YES	NO	YES	NO
309	F	85	5.78	NO	NO	YES	NO
310	F	76	6.1	YES	YES	NO	NO
311	M	86	5.6	NO	NO	NO	YES
312	M	75	6.01	NO	YES	YES	YES
313	M	57	6.22	NO	NO	NO	NO	YES
314	M	101	6.17	NO	NO	NO	YES
315	M	66	5.78	NO	NO	YES	YES
316	M	75	6.02	NO	NO	NO	NO	YES
317	M	52	6.09	NO	NO	NO	YES
318	M	87	5.99	NO	NO	YES	YES
319	M	77	5.76	NO	NO	YES	YES
320	F	83	5.91	NO	NO	YES	YES
321	M	71	5.8	NO	NO	NO	NO	YES
322	M	75	5.89	YES	NO	YES	NO
323	M	84	6.07	NO	NO	YES	NO
324	F	85	5.65	YES	NO	YES	NO
325	M	78	5.74	YES	NO	YES	NO
326	M	67	5.89	NO	NO	YES	NO
327	F	88	5.79	YES	YES	YES	NO
328	M	76	5.87	NO	YES	YES	NO
329	M	73	5.64	NO	NO	YES	YES
330	M	87	5.82	NO	NO	YES	NO
331	F	95	5.61	NO	YES	YES	YES
332	F	80	6.08	YES	YES	YES	NO
333	F	85	6.23	YES	NO	YES	NO
334	M	72	6.29	NO	YES	NO	YES
335	M	66	5.64	NO	NO	YES	NO
336	M	77	5.67	YES	YES	YES	NO
337	M	88	5.72	YES	NO	YES	NO
338	F	71	6.08	NO	NO	NO	YES
339	F	79	6.05	NO	YES	NO	NO
340	F	83	5.54	YES	NO	YES	NO
341	M	60	5.8	NO	NO	YES	YES
342	F	24	5.69	NO	NO	NO	NO	YES
343	F	86	5.66	NO	NO	YES	YES
344	M	68	6.14	NO	NO	YES	YES
345	F	87	6	YES	NO	YES	NO
346	M	90	5.62	NO	NO	NO	YES
347	F	69	5.99	NO	NO	YES	NO
348	M	81	5.7	NO	NO	YES	YES
349	M	26	6.47	NO	NO	NO	NO	YES
350	M	58	5.76	NO	MISS	NO	YES
351	F	55	6.05	NO	NO	NO	NO	YES
352	M	77	6.92	NO	NO	YES	YES
353	M	88	5.99	YES	NO	YES	NO
354	F	94	5.82	YES	NO	YES	NO
355	M	40	6.11	NO	NO	NO	NO	YES
356	F	76	6.15	NO	NO	YES	YES
357	M	87	6.15	NO	NO	YES	NO
358	F	71	6.09	NO	NO	YES	NO
359	F	53	5.62	NO	NO	NO	NO	YES
360	F	69	5.93	NO	YES	YES	YES
361	M	93	6.12	YES	NO	YES	NO
362	M	83	5.91	NO	NO	NO	YES
363	F	94	5.72	YES	YES	YES	NO
364	F	83	6.05	YES	YES	YES	NO
365	F	85	5.9	YES	NO	YES	NO
366	F	57	6.27	NO	NO	YES	NO
367	M	81	5.77	YES	YES	YES	NO
368	M	87	5.44	YES	NO	YES	NO
Control: without AD, without LBD, without LATE, without PART; AD: Excluding samples with pathological positivity for LBD; LBD: Excluding samples with pathological positivity for AD; LATE: Excluding samples with pathological positivity for AD, LBD; PART: Excluding samples with pathological positivity for AD，LBD; a: 12 data missing for LBD group out of the 368 samples; b: 12 data missing for LATE g…
