# Supplementary material for: Changes in the pH value of the human brain in Alzheimer’s disease pathology correlated with CD68-positive microglia: a community-based autopsy study in Beijing, China
Source: Mol Brain. 2025 Feb 10;18:10. doi: 10.1186/s13041-025-01180-3 (PMC11808972; doi:10.1186/s13041-025-01180-3)
Supplement: Supplementary file 2 — Supplementary Material 2: Table S2 [file 13041_2025_1180_MOESM2_ESM.xlsx]

## Sheet: Sheet1
Supplementary Table 02: Primary anti-human antibody characteristics
Primary antibody	Species	Clone	Cat.No.	Manufacturer	Dilution	Application
Aβ	Mouse	6E10	803001	Biolegend	1:500	IHC
p-tau	Mouse	AT8	MN1020	Thermo	1:800	IHC
α-syn	Mouse	KM51	ASYN-L	Novocastra	1:1000	IHC
pTDP43	Rabbit	pS409/410	AF3832	Affinity	1:600	IHC
CD68	Rabbit	D4B9C	76437	Cell signaling technology	1:200	IHC
MHCII	Rabbit	EPR3692	ab92511	Abcam	1:200	IHC
CD163	Rabbit	EPR19518	ab182422	Abcam	1:200	IHC
GFAP	Mouse	MAB360	MAB360	Sigma-Aldrich	1:800	IHC
NeuN	Mouse	1B7	ab104224	Abcam	1:500	IHC
IBA1	Mouse	E5N4J	58970S	Cell signaling technology	1:200	IHC
Abbreviations: Aβ, β-Amyloid; p-tau, Hyperphosphorylated tau; α-syn, Alpha-synuclein; pTDP43, Phospho-TDP43; CD68, Cluster of Differentiation 68; MHC-II, Major Histocompatibility Complex Class II; CD163, Cluster of Differentiation 163; GFAP, Glial Fibrillary Acidic Protein; NeuN, Neuronal Nuclei antigen; IBA1, Ionized Calcium-Binding Adapter Molecule 1; IHC, immunohistochemistry.
