# Supplementary material for: Changes in the pH value of the human brain in Alzheimer’s disease pathology correlated with CD68-positive microglia: a community-based autopsy study in Beijing, China
Source: Mol Brain. 2025 Feb 10;18:10. doi: 10.1186/s13041-025-01180-3 (PMC11808972; doi:10.1186/s13041-025-01180-3)
Supplement: Supplementary file 3 — Supplementary Material 3: Table S3 [file 13041_2025_1180_MOESM3_ESM.xlsx]

## Sheet: Sheet1
Supplementary Table 03: List of 25 Human brain tissue blocks in SOP for disease diagnosis
Brain region	Immunohistochemistry				Special staining
	Aβ	p-Tau	a-syn	pTDP43	Modified Bielschowsky silver
Precentral & postcentral gyrus			Y		Y
Meninges	Y
Hypothalamus
Superior & middle temporal gyri	Y	Y	Y		Y
Middle frontal gyrus	Y	Y	Y	Y	Y
Cingulate; anterior			Y
Caudatum / Putamen	Y	Y			Y
Putamen/Pallidum/ Ins.	Y	Y			Y
Amygdala + entorhinal cortex			Y	Y	Y
Anterior segment of hippocampus	Y	Y	Y		Y
Mid segment of hippocampus	Y	Y		Y	Y
Posterior segment of hippocampus
Thalamus
Inferior parietal lobule	Y	Y	Y		Y
Parietal lobe			Y		Y
Occipital cortex (BA 17&18)	Y	Y			Y
Midbrain including Substantia nigra	Y	Y	Y		Y
Colliculus inferior / pons
Locus Coeruleus / pons			Y
Cerebellum / dentate nucleus	Y				Y
Medulla oblongata			Y
Spinal cord (cervical)
Basilar Artery
Olfactory bulb
Frontal lobe white matter
Abbreviations: Aβ, β-Amyloid; p-tau, Hyperphosphorylated tau; α-syn, Alpha-synuclein; pTDP43, Phospho-TDP43;.
